# Supplementary material for: Exploratory Study of the Urine Protein-to-Creatinine Ratio in Apparently Healthy Horses
Source: Vet Sci. 2025 Aug 21;12(8):783. doi: 10.3390/vetsci12080783 (PMC12389935; doi:10.3390/vetsci12080783)
Supplement: Supplementary file 1 [file vetsci-12-00783-s001.zip]

Archive with 1 entries (1 files):
- vetsci-3784082-supplementary.docx
